# Supplementary material for: The protocol for mesoscopic wide-field optical imaging in mice: from zero to hero
Source: Biol Methods Protoc. 2025 Dec 12;11(1):bpaf090. doi: 10.1093/biomethods/bpaf090 (PMC12908863; doi:10.1093/biomethods/bpaf090)
Supplement: bpaf090_Supplementary_Data [file bpaf090_supplementary_data.zip]

Archive with 5 entries (5 files):
- Re  bpaf090 bmp-2025-111 r1 - Revised Proof for approval.msg
- bpaf090_Supplementary_Data.zip
- S4-Troubleshooting.docx
- S2-SOP-Headplate-Surgery-Habituation.docx
- S1-Materials_table.xls
